# Supplementary material for: New insights on the anatomy and ontogeny of the largest extinct freshwater turtles
Source: Heliyon. 2021 Dec 27;7(12):e08591. doi: 10.1016/j.heliyon.2021.e08591 (PMC8717240; doi:10.1016/j.heliyon.2021.e08591)
Supplement: Supplementary_FileS4.nex [file mmc4.zip]

Archive with 1 entries (1 files):
- hly_00008591_Supplementary_FileS4.nex
